# Supplementary material for: Sequence Depth, Not PCR Replication, Improves Ecological Inference from Next Generation DNA Sequencing
Source: PLoS One. 2014 Feb 28;9(2):e90234. doi: 10.1371/journal.pone.0090234 (PMC3938664; doi:10.1371/journal.pone.0090234)
Supplement: File S1 — Metadata for all samples collected and sequenced for this study. (TXT) [file pone.0090234.s005.txt]

Sample_ID	NCBI_SRA_BioProject	NCBI_SRA_BioSample	Sample_Type	Collection_Horizon	Sample_Location	Site	Collection_Point	Organism_Locus	Accession	Num_PCR_Replicates	Aspect_of_study
AL1_0_AH	PRJNA233956	SAMN02583656	Soil	Mineral	Alaska	Bonanza_1	Zero	Fungi_ITS	SRS529812	1	454 vs Illumina sequencing bias
AL1_0_OH	PRJNA233956	SAMN02583657	Soil	Organic	Alaska	Bonanza_1	Zero	Fungi_ITS	SRS529813	1	454 vs Illumina sequencing bias
AL1_A05_AH	PRJNA233956	SAMN02583658	Soil	Mineral	Alaska	Bonanza_1	A05	Fungi_ITS	SRS529814	1	454 vs Illumina sequencing bias
AL1_A05_OH	PRJNA233956	SAMN02583659	Soil	Organic	Alaska	Bonanza_1	A05	Fungi_ITS	SRS529815	1	454 vs Illumina sequencing bias
AL1_A10_AH	PRJNA233956	SAMN02583660	Soil	Mineral	Alaska	Bonanza_1	A10	Fungi_ITS	SRS529816	1	454 vs Illumina sequencing bias
AL1_A10_OH	PRJNA233956	SAMN02583661	Soil	Organic	Alaska	Bonanza_1	A10	Fungi_ITS	SRS529817	1	454 vs Illumina sequencing bias
AL1_A20_OH	PRJNA233956	SAMN02583662	Soil	Organic	Alaska	Bonanza_1	A20	Fungi_ITS	SRS529818	1	454 vs Illumina sequencing bias
AL1_A40_AH	PRJNA233956	SAMN02583663	Soil	Mineral	Alaska	Bonanza_1	A40	Fungi_ITS	SRS529819	1	454 vs Illumina sequencing bias
AL1_A40_OH	PRJNA233956	SAMN02583664	Soil	Organic	Alaska	Bonanza_1	A40	Fungi_ITS	SRS529822	1	454 vs Illumina sequencing bias
AL2_0_AH	PRJNA233956	SAMN02583665	Soil	Mineral	Alaska	Bonanza_2	Zero	Fungi_ITS	SRS529823	1	454 vs Illumina sequencing bias
AL2_0_OH	PRJNA233956	SAMN02583666	Soil	Organic	Alaska	Bonanza_2	Zero	Fungi_ITS	SRS533710	1	454 vs Illumina sequencing bias
AL2_A05_AH	PRJNA233956	SAMN02583667	Soil	Mineral	Alaska	Bonanza_2	A05	Fungi_ITS	SRS533711	1	454 vs Illumina sequencing bias
AL2_A05_OH	PRJNA233956	SAMN02583668	Soil	Organic	Alaska	Bonanza_2	A05	Fungi_ITS	SRS533712	1	454 vs Illumina sequencing bias
AL2_A10_AH	PRJNA233956	SAMN02583669	Soil	Mineral	Alaska	Bonanza_2	A10	Fungi_ITS	SRS533713	1	454 vs Illumina sequencing bias
AL2_A10_OH	PRJNA233956	SAMN02583670	Soil	Organic	Alaska	Bonanza_2	A10	Fungi_ITS	SRS533714	1	454 vs Illumina sequencing bias
AL2_A20_AH	PRJNA233956	SAMN02583671	Soil	Mineral	Alaska	Bonanza_2	A20	Fungi_ITS	SRS533715	1	454 vs Illumina sequencing bias
AL2_A20_OH	PRJNA233956	SAMN02583672	Soil	Organic	Alaska	Bonanza_2	A20	Fungi_ITS	SRS533716	1	454 vs Illumina sequencing bias
AL2_A40_AH	PRJNA233956	SAMN02583673	Soil	Mineral	Alaska	Bonanza_2	A40	Fungi_ITS	SRS533717	1	454 vs Illumina sequencing bias
AL2_A40_OH	PRJNA233956	SAMN02583674	Soil	Organic	Alaska	Bonanza_2	A40	Fungi_ITS	SRS533718	1	454 vs Illumina sequencing bias
CA1_0_AH	PRJNA233956	SAMN02583675	Soil	Mineral	California	StanislausNF_1	Zero	Fungi_ITS	SRS533730	1	454 vs Illumina sequencing bias
CA1_0_OH	PRJNA233956	SAMN02583676	Soil	Organic	California	StanislausNF_1	Zero	Fungi_ITS	SRS533729	1	454 vs Illumina sequencing bias
CA1_A10_AH	PRJNA233956	SAMN02583677	Soil	Mineral	California	StanislausNF_1	A10	Fungi_ITS	SRS540333	1	454 vs Illumina sequencing bias
CA1_A10_OH	PRJNA233956	SAMN02583678	Soil	Organic	California	StanislausNF_1	A10	Fungi_ITS	SRS540335	1	454 vs Illumina sequencing bias
CA1_A20_AH	PRJNA233956	SAMN02583679	Soil	Mineral	California	StanislausNF_1	A20	Fungi_ITS	SRS540334	1	454 vs Illumina sequencing bias
CA1_A20_OH	PRJNA233956	SAMN02583680	Soil	Organic	California	StanislausNF_1	A20	Fungi_ITS	SRS540336	1	454 vs Illumina sequencing bias
CA1_A40_AH	PRJNA233956	SAMN02583681	Soil	Mineral	California	StanislausNF_1	A40	Fungi_ITS	SRS540337	1	454 vs Illumina sequencing bias
CA1_A40_OH	PRJNA233956	SAMN02583682	Soil	Organic	California	StanislausNF_1	A40	Fungi_ITS	SRS540338	1	454 vs Illumina sequencing bias
CA1_A05_AH	PRJNA233956	SAMN02583683	Soil	Mineral	California	StanislausNF_1	A05	Fungi_ITS	SRS540339	1	454 vs Illumina sequencing bias
CA1_A05_OH	PRJNA233956	SAMN02583684	Soil	Organic	California	StanislausNF_1	A05	Fungi_ITS	SRS540340	1	454 vs Illumina sequencing bias
CA2_0_AH	PRJNA233956	SAMN02583685	Soil	Mineral	California	StanislausNF_2	Zero	Fungi_ITS	SRS540341	1	454 vs Illumina sequencing bias
CA2_0_OH	PRJNA233956	SAMN02583686	Soil	Organic	California	StanislausNF_2	Zero	Fungi_ITS	SRS540342	1	454 vs Illumina sequencing bias
CA2_A05_AH	PRJNA233956	SAMN02583687	Soil	Mineral	California	StanislausNF_2	A05	Fungi_ITS	SRS540343	1	454 vs Illumina sequencing bias
CA2_A05_OH	PRJNA233956	SAMN02583688	Soil	Organic	California	StanislausNF_2	A05	Fungi_ITS	SRS540344	1	454 vs Illumina sequencing bias
CA2_A10_AH	PRJNA233956	SAMN02583689	Soil	Mineral	California	StanislausNF_2	A10	Fungi_ITS	SRS540345	1	454 vs Illumina sequencing bias
CA2_A10_OH	PRJNA233956	SAMN02583690	Soil	Organic	California	StanislausNF_2	A10	Fungi_ITS	SRS540347	1	454 vs Illumina sequencing bias
CA2_A20_AH	PRJNA233956	SAMN02583691	Soil	Mineral	California	StanislausNF_2	A20	Fungi_ITS	SRS540346	1	454 vs Illumina sequencing bias
CA2_A20_OH	PRJNA233956	SAMN02583692	Soil	Organic	California	StanislausNF_2	A20	Fungi_ITS	SRS540348	1	454 vs Illumina sequencing bias
CA2_A40_AH	PRJNA233956	SAMN02583693	Soil	Mineral	California	StanislausNF_2	A40	Fungi_ITS	SRS540349	1	454 vs Illumina sequencing bias
CA2_A40_OH	PRJNA233956	SAMN02583694	Soil	Organic	California	StanislausNF_2	A40	Fungi_ITS	SRS540350	1	454 vs Illumina sequencing bias
CT2_16PCR	PRJNA233956	SAMN02583695	Soil	Organic	Connecticut	GPSP_2	A40	Fungi_ITS	SRS540351	16	PCR replication bias
CT2_1PCR	PRJNA233956	SAMN02583696	Soil	Organic	Connecticut	GPSP_2	A40	Fungi_ITS	SRS540353	1	PCR replication bias
CT2_2PCR	PRJNA233956	SAMN02583697	Soil	Organic	Connecticut	GPSP_2	A40	Fungi_ITS	SRS540352	2	PCR replication bias
CT2_4PCR	PRJNA233956	SAMN02583698	Soil	Organic	Connecticut	GPSP_2	A40	Fungi_ITS	SRS540354	4	PCR replication bias
CT2_8PCR	PRJNA233956	SAMN02583699	Soil	Organic	Connecticut	GPSP_2	A40	Fungi_ITS	SRS540355	8	PCR replication bias
NC1_0_AH	PRJNA233956	SAMN02583700	Soil	Mineral	North_Carolina	DukeForest_1	Zero	Fungi_ITS	SRS540356	1	454 vs Illumina sequencing bias
NC1_0_OH	PRJNA233956	SAMN02583701	Soil	Organic	North_Carolina	DukeForest_1	Zero	Fungi_ITS	SRS540357	1	454 vs Illumina sequencing bias
NC1_A05_AH	PRJNA233956	SAMN02583702	Soil	Mineral	North_Carolina	DukeForest_1	A05	Fungi_ITS	SRS540358	1	454 vs Illumina sequencing bias
NC1_A05_OH	PRJNA233956	SAMN02583703	Soil	Organic	North_Carolina	DukeForest_1	A05	Fungi_ITS	SRS540359	1	454 vs Illumina sequencing bias
NC1_A10_AH	PRJNA233956	SAMN02583704	Soil	Mineral	North_Carolina	DukeForest_1	A10	Fungi_ITS	SRS540361	1	454 vs Illumina sequencing bias
NC1_A10_OH	PRJNA233956	SAMN02583705	Soil	Organic	North_Carolina	DukeForest_1	A10	Fungi_ITS	SRS540360	1	454 vs Illumina sequencing bias
NC1_A20_AH	PRJNA233956	SAMN02583706	Soil	Mineral	North_Carolina	DukeForest_1	A20	Fungi_ITS	SRS540362	1	454 vs Illumina sequencing bias
NC1_A20_OH	PRJNA233956	SAMN02583707	Soil	Organic	North_Carolina	DukeForest_1	A20	Fungi_ITS	SRS540363	1	454 vs Illumina sequencing bias
NC1_A40_AH	PRJNA233956	SAMN02583708	Soil	Mineral	North_Carolina	DukeForest_1	A40	Fungi_ITS	SRS540364	1	454 vs Illumina sequencing bias
NC1_A40_OH	PRJNA233956	SAMN02583709	Soil	Organic	North_Carolina	DukeForest_1	A40	Fungi_ITS	SRS540365	1	454 vs Illumina sequencing bias
NC2_0_AH	PRJNA233956	SAMN02583710	Soil	Mineral	North_Carolina	DukeForest_2	Zero	Fungi_ITS	SRS540366	1	454 vs Illumina sequencing bias
NC2_0_OH	PRJNA233956	SAMN02583711	Soil	Organic	North_Carolina	DukeForest_2	Zero	Fungi_ITS	SRS540383	1	454 vs Illumina sequencing bias
NC2_A05_AH	PRJNA233956	SAMN02583712	Soil	Mineral	North_Carolina	DukeForest_2	A05	Fungi_ITS	SRS540367	1	454 vs Illumina sequencing bias
NC2_A10_AH	PRJNA233956	SAMN02583713	Soil	Mineral	North_Carolina	DukeForest_2	A10	Fungi_ITS	SRS540368	1	454 vs Illumina sequencing bias
NC2_A10_OH	PRJNA233956	SAMN02583714	Soil	Organic	North_Carolina	DukeForest_2	A10	Fungi_ITS	SRS540369	1	454 vs Illumina sequencing bias
NC2_A20_AH	PRJNA233956	SAMN02583715	Soil	Mineral	North_Carolina	DukeForest_2	A20	Fungi_ITS	SRS540370	1	454 vs Illumina sequencing bias
NC2_A20_OH	PRJNA233956	SAMN02583716	Soil	Organic	North_Carolina	DukeForest_2	A20	Fungi_ITS	SRS540371	1	454 vs Illumina sequencing bias
NC2_A40_AH	PRJNA233956	SAMN02583717	Soil	Mineral	North_Carolina	DukeForest_2	A40	Fungi_ITS	SRS540372	1	454 vs Illumina sequencing bias
NC2_A40_OH	PRJNA233956	SAMN02583718	Soil	Organic	North_Carolina	DukeForest_2	A40	Fungi_ITS	SRS540373	1	454 vs Illumina sequencing bias
OR1_16PCR	PRJNA233956	SAMN02583719	Soil	Organic	Oregon	DeschutesNF_1	B05	Fungi_ITS	SRS540374	16	PCR replication bias
OR1_1PCR	PRJNA233956	SAMN02583720	Soil	Organic	Oregon	DeschutesNF_1	B05	Fungi_ITS	SRS540375	1	PCR replication bias
OR1_2PCR	PRJNA233956	SAMN02583721	Soil	Organic	Oregon	DeschutesNF_1	B05	Fungi_ITS	SRS540376	2	PCR replication bias
OR1_4PCR	PRJNA233956	SAMN02583722	Soil	Organic	Oregon	DeschutesNF_1	B05	Fungi_ITS	SRS540377	4	PCR replication bias
OR1_8PCR	PRJNA233956	SAMN02583723	Soil	Organic	Oregon	DeschutesNF_1	B05	Fungi_ITS	SRS540378	8	PCR replication bias
OR4_16PCR	PRJNA233956	SAMN02583724	Soil	Organic	Oregon	DeschutesNF_1	B10	Fungi_ITS	SRS540379	16	PCR replication bias
OR4_1PCR	PRJNA233956	SAMN02583725	Soil	Organic	Oregon	DeschutesNF_1	B10	Fungi_ITS	SRS540381	1	PCR replication bias
OR4_2PCR	PRJNA233956	SAMN02583726	Soil	Organic	Oregon	DeschutesNF_1	B10	Fungi_ITS	SRS540380	2	PCR replication bias
OR4_4PCR	PRJNA233956	SAMN02583727	Soil	Organic	Oregon	DeschutesNF_1	B10	Fungi_ITS	SRS540384	4	PCR replication bias
OR4_8PCR	PRJNA233956	SAMN02583728	Soil	Organic	Oregon	DeschutesNF_1	B10	Fungi_ITS	SRS540382	8	PCR replication bias
											
											
											
											
											
											
											
											
											
											
											
											
											
											
											
											
											
											
											
											
											
											
											
											
											
											
											
											
											
											
											
											
											
											
											
											
											
											
											
											
											
											
											
											
											
											
											
											
											
											
											
											
											
											
											
											
											
											
											
											
											
											
											
											
											
											
											
											
